# Supplementary material for: Synthetic Tryptanthrin Derivatives Induce Cell Cycle Arrest and Apoptosis via Akt and MAPKs in Human Hepatocellular Carcinoma Cells
Source: Biomedicines. 2021 Oct 24;9(11):1527. doi: 10.3390/biomedicines9111527 (PMC8615277; doi:10.3390/biomedicines9111527)
Supplement: Supplementary file 1 [file biomedicines-09-01527-s001.zip]

Archive with 1 entries (1 files):
- biomedicines-1374207-supplementary.pdf
